# Supplementary material for: Development and validation of a nomogram for radiation-induced hepatic toxicity after intensity modulated radiotherapy for hepatocellular carcinoma: a retrospective study
Source: Jpn J Clin Oncol. 2024 Feb 19;54(6):699–707. doi: 10.1093/jjco/hyae024 (PMC11144290; doi:10.1093/jjco/hyae024)
Supplement: Table_S1_hyae024 [file table_s1_hyae024.xls]

## Sheet: Sheet1
Table S1 Univariate and multivariate logistic analysis associated with RITH for CP≥1
	Univariate logistic analysis				Multivariate logistic analysis
	OR	OR.95L	OR.95H	pvalue	OR	OR.95L	OR.95H	pvalue
BMI	0.875	0.792	0.962	0.023	0.875	0.783	0.972	0.042
Pre_CP	1.61	1.165	2.27	0.018	1.49	1.032	2.201	0.082
Sex	1.51	0.589	3.875	0.466
Age	0.892	0.5	1.585	0.744
HBV	1.014	0.518	2.015	0.974
Cirrhosis	0.85	0.473	1.519	0.647
ECOG	0.851	0.411	1.773	0.715
AST	0.998	0.995	1.001	0.333
ALT	0.996	0.99	1	0.236
ALP	1	0.997	1.004	0.888
AFP	1.099	0.584	2.054	0.804
BCLC_stage	1.352	0.957	1.942	0.159
Tumor_size	1.014	0.953	1.078	0.711
Tumor number	1.21	0.675	2.166	0.591
Lymph_node_metastasis	1.17	0.555	2.434	0.725
Distant_metastasis	0.872	0.381	1.921	0.778
Vascular_cancer_thrombosis	1.554	0.868	2.791	0.213
Immune checkpoint inhibitor therapy	1.7619	0.710997	4.434	0.302
Targeted therapy	3.03846	0.748821	15.493	0.209
Dose	0.974	0.937	1.011	0.249
CTV_volume	1	0.999	1	0.509
Normal_liver_volume	0.999	0.998	1	0.35
Dmean	1.002	1.001	1.002	<0.001
V5	1.049	1.029	1.071	<0.001
V10	1.05	1.031	1.071	<0.001
V15	1.063	1.041	1.089	<0.001	1.064	1.04	1.09	<0.001
V20	1.081	1.054	1.113	<0.001
V25	1.093	1.061	1.13	<0.001
V30	1.094	1.058	1.134	<0.001
V35	1.088	1.051	1.131	<0.001
Vs5	0.996	0.994	0.998	<0.001
Vs10	0.996	0.994	0.998	<0.001
Vs15	0.996	0.994	0.998	<0.001
Vs20	0.996	0.994	0.998	<0.001
Vs25	0.997	0.995	0.998	0.001
Vs30	0.997	0.996	0.999	0.004
Vs35	0.998	0.996	0.999	0.011
*P-value <0.05 indicated a significant difference. OR, Odds ratio. 95L, 95H, 95% confidence interval.
