# Supplementary material for: Development and validation of a nomogram for radiation-induced hepatic toxicity after intensity modulated radiotherapy for hepatocellular carcinoma: a retrospective study
Source: Jpn J Clin Oncol. 2024 Feb 19;54(6):699–707. doi: 10.1093/jjco/hyae024 (PMC11144290; doi:10.1093/jjco/hyae024)
Supplement: Table_S2_hyae024 [file table_s2_hyae024.xlsx]

## Sheet: Sheet2
Table S2 AUC values of various dose-volume parameters in the training and validation cohorts
	training cohort			validation cohort
	AUC	pvalue	95% CI	AUC	pvalue	95% CI
Dmean	0.743	<0.001	0.662-0.825	0.721	0.004	0.586-0.856
V5	0.714	<0.001	0.629-0.800	0.765	<0.001	0.642-0.888
V10	0.738	<0.001	0.655-0.821	0.751	0.001	0.625-0.877
V15	0.763	<0.001	0.683-0.842	0.759	0.001	0635-0.883
V20	0.762	<0.001	0.682-0.841	0.737	0.002	0.608-0.867
V25	0.758	<0.001	0.678-0.838	0.725	0.003	0.593-0.857
V30	0.744	<0.001	0.661-0.826	0.722	0.003	0.590-0.855
V35	0.715	<0.001	0.629-0.800	0.729	0.003	0.598-0.860
Vs5	0.694	<0.001	0.604-0.784	0.721	0.004	0.589-0.853
Vs10	0.718	<0.001	0.629-0.800	0.713	0.005	0.580-0.846
Vs15	0.72	<0.001	0.631-0.809	0.694	0.011	0.561-0.828
Vs20	0.705	<0.001	0.615-0.794	0.652	0.046	0.512-0.791
Vs25	0.679	<0.001	0.588-0.770	0.633	0.08	0.491-0.755
Vs30	0.652	0.003	0.558-0.745	0.613	0.136	0.469-0.757
Vs35	0.63	0.01	0.535-0.726	0.615	0.132	0.471-0.758
95% (CI): 95% confidence interval, Vx :the percentage (%)of normal liver volume receiving more than x Gy.
