# Supplementary material for: Development and validation of a nomogram for radiation-induced hepatic toxicity after intensity modulated radiotherapy for hepatocellular carcinoma: a retrospective study
Source: Jpn J Clin Oncol. 2024 Feb 19;54(6):699–707. doi: 10.1093/jjco/hyae024 (PMC11144290; doi:10.1093/jjco/hyae024)
Supplement: Table_S3_hyae024 [file table_s3_hyae024.xlsx]

## Sheet: Sheet3
Table S3 Limiting dose (cut-off value) of V15 in different subgroups of patients
group	cut-off value of V15
BMI ≤ 20.425	0.349
BMI > 20.425	0.467
ECGO=1	0.3367
ECGO=0	0.4513
AFP ≥ 400ng/ml	0.332
AFP<400ng/ml	0.4394
BCLC= 3	0.3945
BCLC=1	0.4609
HBV-positive	0.349
HBV-negative	0.3926
hepatic fibrosis	0.349
hepatic non-fibrosis	0.4609
Cut-off values were calculated by X-Tile
